# Supplementary material for: Effect of water content on the glass transition temperature of mixtures of sugars, polymers, and penetrating cryoprotectants in physiological buffer
Source: PLoS One. 2018 Jan 5;13(1):e0190713. doi: 10.1371/journal.pone.0190713 (PMC5755887; doi:10.1371/journal.pone.0190713)
Supplement: S1 Glass Transition Data — (XLSX) [file pone.0190713.s001.xlsx]

## Sheet: Anhydrous Trehalose
Methods: 0.5 M trehalose in pure water was either placed directly in a drying oven at 95 C or freeze dried and then placed in a drying oven at 95 C. Samples were dried in the drying oven for either 3, 5, 6, 7 or 9 days and then the glass transition temperature was measured by differential scanning calorimetry.					Initial sample	Days of drying	Glass transition temperature (K)
					aqueous	3	388.03
					aqueous	3	386.74
					aqueous	3	385.59
					aqueous	5	388.51
					aqueous	5	388.69
					aqueous	5	388.63
					aqueous	7	388.56
					aqueous	7	388.23
					aqueous	7	389.01
					freeze dried	3	386.79
					freeze dried	3	387.75
					freeze dried	3	388.05
					freeze dried	6	387.42
					freeze dried	6	388.15
					freeze dried	6	388.21
					freeze dried	9	385.62
					freeze dried	9	385.48
					freeze dried	9	385.67

## Sheet: Tre Water
Methods: Trehalose in pure water was either placed directly in a relative humidity jar (see Table 2) or freeze dried and then placed in a relative humidity jar. Samples were allowed to equilibrate for 2-3 weeks, then they were removed and their glass transition temperature was was measured by differential scanning calorimetry. Anhydrous samples were prepared by placing samples in a drying oven fo…	Initial Sample	Saturated salt in relative humidity jar	Average water mass fraction	Glass transition temperature (K)
	aqueous	LiBr	0.085	289.7
	aqueous	LiBr	0.085	290.1
	aqueous	LiBr	0.085	291.73																				Dry Tg
	aqueous	LiBr	0.085	290.61																				387.42	-387.42
	aqueous	LiBr	0.085	289.19																				388.15
	aqueous	LiBr	0.085	290.05																				388.21
	aqueous	CH3COOK	0.088	289.39																				388.23
	aqueous	CH3COOK	0.088	288.78																				388.56
	aqueous	CH3COOK	0.088	288.59																				389.01
	aqueous	Mg(NO3)2	0.098	277.54																				391.19
	aqueous	Mg(NO3)2	0.098	277.35																				392.91	-392.91
	aqueous	N/A - anhydrous	0	388.56
	aqueous	N/A - anhydrous	0	388.23
	aqueous	N/A - anhydrous	0	389.01
	freeze dried	LiBr	0.036	335.84
	freeze dried	LiBr	0.036	340.76
	freeze dried	LiBr	0.036	339.3
	freeze dried	CH3COOK	0.0529	322.09
	freeze dried	CH3COOK	0.0529	322.91
	freeze dried	CH3COOK	0.0529	322.72
	freeze dried	Mg(NO3)2	0.0859	274.68
	freeze dried	Mg(NO3)2	0.0859	274.39
	freeze dried	Mg(NO3)2	0.0859	274.45
	freeze dried	N/A - anhydrous	0	391.19
	freeze dried	N/A - anhydrous	0	392.91
	freeze dried	N/A - anhydrous	0	387.42
	freeze dried	N/A - anhydrous	0	388.15
	freeze dried	N/A - anhydrous	0	388.21

## Sheet: Raffinose PVP PBS
Methods: Raffinose and PVP in PBS was freeze dried and then placed relative humidity jars (see Table 2). Samples were allowed to equilibrate for 2-3 weeks, then they were removed and their glass transition temperature was was measured by differential scanning calorimetry. Anhydrous samples were prepared by placing samples in a drying oven for 6-7 days.		Saturated salt in relative humidity jar	Average water mass fraction	Glass transition temperature (K)
		N/A - anhydrous	0	402.03
		N/A - anhydrous	0	402.68
		N/A - anhydrous	0	398.38
		LiBr	0.053	344.11
		LiBr	0.053	347.35
		LiBr	0.053	327.11
		CH3COOK	0.075	325.21
		CH3COOK	0.075	323.95
		CH3COOK	0.075	329.08
		Mg(NO3)2	0.166	282.53
		Mg(NO3)3	0.166	282.16
		Mg(NO3)4	0.166	282.79
		NaCl	0.288	248.07
		NaCl	0.288	245.68
		NaCl	0.288	246.33

## Sheet: Tre PVP
Methods: Trehalose and PVP in water was freeze dried and then placed relative humidity jars (see Table 2). Samples were allowed to equilibrate for 2-3 weeks, then they were removed and their glass transition temperature was was measured by differential scanning calorimetry. Anhydrous samples were prepared by placing samples in a drying oven for 6-7 days.	Saturated salt in relative humidity jar	Average water mass fraction	Glass transition temperature (K)
	N/A - anhydrous	0	405.03
	N/A - anhydrous	0	403.73
	N/A - anhydrous	0	406.13
	LiBr	0.055	361.93
	LiBr	0.055	362.93
	LiBr	0.055	366.68
	CH3COOK	0.076	337.73
	CH3COOK	0.076	338
	CH3COOK	0.076	342.03
	Mg(NO3)2	0.157	302.05
	Mg(NO3)3	0.157	302.9
	Mg(NO3)4	0.157	303.45
	NaCl	0.325	263.45
	NaCl	0.325	262.13
	NaCl	0.325	261.4

## Sheet: Tre PBS
Methods: Trehalose in PBS was placed directly in a relative humidity jar (see Table 2) and allowed to equilibrate for 3 months. Then samples were removed and their glass transition temperature was was measured by differential scanning calorimetry. Anhydrous samples were prepared by placing samples in a drying oven for 6-7 days.	Saturated salt in relative humidity jar	Average water mass fraction	Glass transition temperature (K)
	N/A - anhydrous	0	362.38
	N/A - anhydrous	0	361.84
	N/A - anhydrous	0	360.28
	N/A - anhydrous	0	350.84
	N/A - anhydrous	0	350.69
	N/A - anhydrous	0	349.9
	LiBr	0.078	292.25
	LiBr	0.078	292.39
	LiBr	0.078	292.59
	CH3COOK	0.08	292.18
	CH3COOK	0.08	292.08
	CH3COOK	0.08	292.96
	Mg(NO3)2	0.157	249.63
	Mg(NO3)3	0.157	246.95
	Mg(NO3)4	0.157	249.59
	NaCl	0.369	226.38
	NaCl	0.369	221.74
	NaCl	0.369	227.8

## Sheet: Tre PVP PBS CaMg
Methods: Trehalose and PVP in PBS Ca/Mg was freeze dried and then placed relative humidity jars (see Table 2). Samples were allowed to equilibrate for 2-3 weeks, then they were removed and their glass transition temperature was was measured by differential scanning calorimetry. Anhydrous samples were prepared by placing samples in a drying oven for 6-7 days.	Saturated salt in relative humidity jar	Average water mass fraction	Glass transition temperature (K)
	N/A - anhydrous	0	406.25
	N/A - anhydrous	0	406.67
	N/A - anhydrous	0	406.68
	LiBr	0.047	349.26
	LiBr	0.047	347.27
	CH3COOK	0.077	326.8
	CH3COOK	0.077	323.93
	CH3COOK	0.077	325.83
	Mg(NO3)2	0.165	282.74
	Mg(NO3)3	0.165	282.64
	Mg(NO3)4	0.165	284.23
	NaCl	0.304	236.55
	NaCl	0.304	235.45
	NaCl	0.304	236.17

## Sheet: Tre PVP PBS
Methods: Trehalose and PVP in PBS was freeze dried and then placed relative humidity jars (see Table 2). Samples were allowed to equilibrate for 2-3 weeks, then they were removed and their glass transition temperature was was measured by differential scanning calorimetry. Anhydrous samples were prepared by placing samples in a drying oven for 6-7 days.	Saturated salt in relative humidity jar	Average water mass fraction	Glass transition temperature (K)
	N/A - anhydrous	0	402.42
	N/A - anhydrous	0	398.63
	N/A - anhydrous	0	409.39
	LiBr	0.044	350.3
	LiBr	0.044	353.12
	LiBr	0.044	353.47
	CH3COOK	0.082	327.54
	CH3COOK	0.082	326.53
	Mg(NO3)2	0.182	278.27
	Mg(NO3)3	0.182	273.91
	Mg(NO3)4	0.182	274.59
	NaCl	0.317	236.29
	NaCl	0.317	233.44
	NaCl	0.317	235.7

## Sheet: Tre Ficoll PBS
Methods: Trehalose and ficoll in PBS was freeze dried and then placed relative humidity jars (see Table 2). Samples were allowed to equilibrate for 2-3 weeks, then they were removed and their glass transition temperature was was measured by differential scanning calorimetry. Anhydrous samples were prepared by placing samples in a drying oven for 6-7 days.	Saturated salt in relative humidity jar	Average water mass fraction	Glass transition temperature (K)
	N/A - anhydrous	0	384.24
	N/A - anhydrous	0	385.18
	N/A - anhydrous	0	384.87
	LiBr	0.042	337.15
	LiBr	0.042	337.59
	LiBr	0.042	336.16
	CH3COOK	0.054	317.92
	CH3COOK	0.054	316.57
	CH3COOK	0.054	317.93
	Mg(NO3)2	0.123	274.24
	Mg(NO3)3	0.123	274.21
	Mg(NO3)4	0.123	273.99
	NaCl	0.229	230.99
	NaCl	0.229	230.86
	NaCl	0.229	232.01

## Sheet: Tre PVP CPA PBS
Methods: Trehalose and PVP in PBS was freeze dried and then placed relative humidity jars (see Table 2). Samples were allowed to equilibrate for 2-3 weeks, then they were removed, and an appropriate amount of CPA was added prior to measuring the glass transition temperature by differential scanning calorimetry. Anhydrous samples were prepared by placing trehalose-PVP-PBS samples in a drying oven …	CPA	Saturated salt in relative humidity jar	Average water mass fraction	Glass transition temperature (K)
	.25M DMSO	N/A - anhydrous	0	345.15
	.25M DMSO	N/A - anhydrous	0	345.29
	.25M DMSO	N/A - anhydrous	0	335.9
	.25M DMSO	LiBr	0.0363448	307.65
	.25M DMSO	LiBr	0.0465328	306.89
	.25M DMSO	LiBr	0.0489237	307.44
	.25M DMSO	CH3COOK	0.0836093	279.28
	.25M DMSO	CH3COOK	0.0819576	294.13
	.25M DMSO	CH3COOK	0.0803059	287.52
	.25M DMSO	Mg(NO3)2	0.178521	245.75
	.25M DMSO	Mg(NO3)4	0.182315	244.67
	.25M DMSO	NaCl	0.320675	217.72
	.25M DMSO	NaCl	0.31737	217.8
	.25M DMSO	NaCl	0.313131	216.69
	.25M EG	N/A - anhydrous	0	325.76
	.25M EG	N/A - anhydrous	0	319.17
	.25M EG	N/A - anhydrous	0	328.33
	.25M EG	LiBr	0.0363448	303.48
	.25M EG	LiBr	0.0465328	307.31
	.25M EG	LiBr	0.0489237	307.19
	.25M EG	CH3COOK	0.0836093	290.54
	.25M EG	CH3COOK	0.0819576	289.59
	.25M EG	CH3COOK	0.0803059	291.41
	.25M EG	Mg(NO3)2	0.178521	250.52
	.25M EG	Mg(NO3)3	0.184697	249.32
	.25M EG	Mg(NO3)4	0.182315	251.99
	.25M EG	NaCl	0.320675	217.26
	.25M EG	NaCl	0.31737	216.84
	.25M EG	NaCl	0.313131	216.78
	.25M PG	N/A - anhydrous	0	347.59
	.25M PG	N/A - anhydrous	0	343.71
	.25M PG	N/A - anhydrous	0	348.24
	.25M PG	LiBr	0.0363448	293.17
	.25M PG	LiBr	0.0465328	301.89
	.25M PG	LiBr	0.0489237	307.87
	.25M PG	CH3COOK	0.0836093	287.08
	.25M PG	CH3COOK	0.0819576	289.5
	.25M PG	CH3COOK	0.0803059	286.16
	.25M PG	Mg(NO3)2	0.178521	248.25
	.25M PG	Mg(NO3)3	0.184697	246.87
	.25M PG	Mg(NO3)4	0.182315	245.64
	.25M PG	NaCl	0.320675	219.24
	.25M PG	NaCl	0.31737	219.41
	.25M PG	NaCl	0.313131	219.13
	.5M DMSO	N/A - anhydrous	0	295.58
	.5M DMSO	N/A - anhydrous	0	288.47
	.5M DMSO	N/A - anhydrous	0	294
	.5M DMSO	LiBr	0.0522696	260.84
	.5M DMSO	LiBr	0.0575036	261.23
	.5M DMSO	LiBr	0.0627376	267.07
	.5M DMSO	CH3COOK	0.0760499	252.64
	.5M DMSO	CH3COOK	0.0749415	244.95
	.5M DMSO	CH3COOK	0.0755495	249.1
	.5M DMSO	N/A - anhydrous	0	289.01
	.5M DMSO	N/A - anhydrous	0	289.37
	.5M DMSO	N/A - anhydrous	0	288.56
	.5M EG	N/A - anhydrous	0	293.93
	.5M EG	N/A - anhydrous	0	291.15
	.5M EG	N/A - anhydrous	0	292.82
	.5M EG	LiBr	0.0522696	274.72
	.5M EG	LiBr	0.0575036	290.62
	.5M EG	LiBr	0.0627376	261.84
	.5M EG	CH3COOK	0.0760499	260.7
	.5M EG	CH3COOK	0.0749415	254.94
	.5M EG	CH3COOK	0.0755495	261.47
	.5M EG	N/A - anhydrous	0	301.67
	.5M EG	N/A - anhydrous	0	299.54
	.5M EG	N/A - anhydrous	0	298.85
	.5M PG	N/A - anhydrous	0	287.29
	.5M PG	N/A - anhydrous	0	294.07
	.5M PG	N/A - anhydrous	0	295.65
	.5M PG	LiBr	0.0522696	264.58
	.5M PG	LiBr	0.0627376	263.13
	.5M PG	CH3COOK	0.0760499	250.89
	.5M PG	CH3COOK	0.0749415	252.55
	.5M PG	CH3COOK	0.0755495	255.24
	.5M PG	N/A - anhydrous	0	300.51
	.5M PG	N/A - anhydrous	0	301.12
	.5M PG	N/A - anhydrous	0	297.91
