# Supplementary material for: Effect of water content on the glass transition temperature of mixtures of sugars, polymers, and penetrating cryoprotectants in physiological buffer
Source: PLoS One. 2018 Jan 5;13(1):e0190713. doi: 10.1371/journal.pone.0190713 (PMC5755887; doi:10.1371/journal.pone.0190713)
Supplement: S1 Moisture Sorption Data — (XLSX) [file pone.0190713.s002.xlsx]

## Sheet: Tre water
Methods: trehalose in water was either placed directly into a relative humidity jar (see Table 2) or freeze dried and then placed in a relative humidity jar. Samples were allowed to equilibrate for 2-3 weeks, then samples were removed and moisture content was measured by completely drying the samples in a drying oven.	Initial sample	relative humidity	dry basis moisture content
	aqueous	0.065	0.0918243
	aqueous	0.065	0.0940284
	aqueous	0.065	0.0938722
	aqueous	0.113	0.0908197
	aqueous	0.113	0.0915371
	aqueous	0.113	0.0938533
	aqueous	0.228	0.0989806
	aqueous	0.228	0.0959495
	aqueous	0.228	0.0904588
	aqueous	0.329	0.096604
	aqueous	0.329	0.095191
	aqueous	0.329	0.0933993
	aqueous	0.536	0.109036
	aqueous	0.536	0.103471
	aqueous	0.536	0.100984
	freeze dried	0.065	0.0373229
	freeze dried	0.065	0.0364305
	freeze dried	0.065	0.0383893
	freeze dried	0.113	0.0424376
	freeze dried	0.113	0.045522
	freeze dried	0.113	0.0417752
	freeze dried	0.228	0.0546743
	freeze dried	0.228	0.0566022
	freeze dried	0.228	0.0564236
	freeze dried	0.329	0.0692786
	freeze dried	0.329	0.0679197
	freeze dried	0.329	0.0690842
	freeze dried	0.536	0.100485
	freeze dried	0.536	0.0948466
	freeze dried	0.536	0.0867953
	freeze dried	0.754	0.0939206
	freeze dried	0.754	0.106406

## Sheet: Tre PBS
Methods: trehalose in PBS was placed directly into a relative humidity jar (see Table 2) and allowed to equilibrate for 3 months then samples were removed and moisture content was measured by completely drying the samples in a drying oven.	relative humidity	dry basis moisture content
	0.065	0.0826873
	0.065	0.0863232
	0.065	0.0849234
	0.228	0.090051
	0.228	0.0810956
	0.228	0.0883545
	0.536	0.188039
	0.536	0.184225
	0.536	0.0877933
	0.754	0.580323
	0.754	0.602372
	0.754	0.574278

## Sheet: Tre PBS PVP 
Methods: trehalose and PVP in PBS was freeze dried and then placed in a relative humidity jar. Samples were allowed to equilibrate for 2-3 weeks, then samples were removed and moisture content was measured by completely drying the samples in a drying oven.	relative humidity	dry basis moisture content
	0.065	0.0377155
	0.065	0.0488038
	0.065	0.0514403
	0.228	0.0912376
	0.228	0.0873181
	0.536	0.217316
	0.536	0.226537
	0.536	0.222965
	0.754	0.47205
	0.754	0.464921
	0.754	0.455882
	0.065	0.0551524																					PBS
	0.065	0.0669371
	0.228	0.0823096
	0.228	0.0810127
	0.228	0.0817236

## Sheet: Tre PBS ficoll
Methods: trehalose and ficoll in PBS was freeze dried and then placed in a relative humidity jar. Samples were allowed to equilibrate for 2-3 weeks, then samples were removed and moisture content was measured by completely drying the samples in a drying oven.	relative humidity	dry basis moisture content
	0.065	0.0678547
	0.065	0.0233463
	0.065	0.042879
	0.228	0.0637536
	0.228	0.0522088
	0.228	0.0538462
	0.536	0.140372
	0.536	0.144628
	0.536	0.136391
	0.754	0.303856
	0.754	0.291417
	0.754	0.294486

## Sheet: Tre PVP PBS Mg Ca
Methods: trehalose and PVP in PBS Ca/Mg was freeze dried and then placed in a relative humidity jar. Samples were allowed to equilibrate for 2-3 weeks, then samples were removed and moisture content was measured by completely drying the samples in a drying oven.	relative humidity	dry basis moisture content
	0.065	0.0488998
	0.065	0.0535308
	0.065	0.0571066
	0.228	0.0805288
	0.228	0.0806618
	0.228	0.0876289
	0.536	0.18078
	0.536	0.197617
	0.536	0.214032
	0.754	0.441327
	0.754	0.430626
	0.754	0.440222

## Sheet: Tre PVP
Methods: trehalose and PVP in water was freeze dried and then placed in a relative humidity jar. Samples were allowed to equilibrate for 2-3 weeks, then samples were removed and moisture content was measured by completely drying the samples in a drying oven.	relative humidity	dry basis moisture content
	0.065	0.0550918
	0.065	0.0435897
	0.065	0.0677201
	0.228	0.0789474
	0.228	0.071161
	0.228	0.0764774
	0.536	0.14333
	0.536	0.175084
	0.536	0.153089
	0.754	0.330441
	0.754	0.321353
	0.754	0.322848

## Sheet: Raff PVP PBS
Methods: raffinose and PVP in PBS was freeze dried and then placed in a relative humidity jar. Samples were allowed to equilibrate for 2-3 weeks, then samples were removed and moisture content was measured by completely drying the samples in a drying oven.	relative humidity	dry basis moisture content
	0.065	0.0458937
	0.065	0.0509091
	0.065	0.0706522
	0.228	0.0754098
	0.228	0.0827286
	0.228	0.0849057
	0.536	0.197211
	0.536	0.203046
	0.536	0.198036
	0.754	0.398801
	0.754	0.414365
	0.754	0.397849
